# Supplementary material for: Increasing trends in fecundity and calf survival of bottlenose dolphins in a marine protected area
Source: Sci Rep. 2019 Feb 11;9:1767. doi: 10.1038/s41598-018-38278-9 (PMC6370779; doi:10.1038/s41598-018-38278-9)
Supplement: Supplementary file 2 — Full Dataset [file 41598_2018_38278_MOESM2_ESM.csv]

ch
0000C000CC000000000000000000000000000000000000000000000000000000000000000000000000000000000000000000000000000000000000000000000000000000000000000000000000000000000000000000000000000000000000000000000000000000000000000000000000000000000000000000000000000000000000000000000
00000000000000000000000000000000000000000000C0C00000000000u0u00000000u0000000000u000000000u000000000000000uuu00uuu000000000u00C000000000000000CCCC000C000u0000u00A0A0A0000C00000C0000uC000000u00000u0u00A00000C0000000C000000C000CC00000000000000A00AA00A0A00000000000000uu0000
u0u00000u00A000000000000000000000000000000000000000000000000000000000000000000000000000000000000000000000000000000000000000000000000000000000000000000uu0u0000u000000uu0000uu00u0000uu000uu00uuu00000000uuuuu00u0000000000u0000uu0u00000000u0u00u0uu0u0000000u0000u00uu00000000
uu000u00u00A000A0CC00000CC0C00000000Cu0uC0000000000u0000u000000000uuu00000000000u0C0000CC00000CC0CCCCCCC0C0C0C000C0C0uuu000u00u00u00000u00u000uuu0u0uuu000uu00u0000u000uuuuuu00u00u0uuu0000u000u0u0000A00000C00C00CC0CC0000000C0C0CC0C00000u00uuu00uu0u000u000000uu00uuuu000000
0000000000000000000000000000000000000000000000000000000000000000000000000000000000000000000000000000000000000000000C0000000000000000000000000u00uu0000000u0000u00A0AA000000u0000u000uuu0000000000AAA0000A0000000000000000000000000000000000000000000000000uu0000000000000u00000
00000000u0000000000000u00000000000000000000000000000000000000000000000000000000000000000000000000000000000000000000000000000000000000000000000000000000000000000000000000000000000000000000000000000000000000000000000000000000000000000000000000000000000000000000000000000000
u000000000000000000000u0u0u0000000000000000000000000000000000000000000000000000000000000000000000000000000000000000000000000000000000000000000000000000000000000000000000000000000000000000000000000000000000000000000000000000000000000000000000000000000000000000000000000000
0000u0u0uuu00000000000uuu00000000000000000000000000000000C000u0000000C0000C00000000uu0uu00uu000000000000000uu0uuAA0000CuC0CCCCC000C00u0CC0CC00uCCC000C0uuuuuu0000u0u0uu0u0uuu00uu000uuu00uu00u000u0A000000000000000000000000000000000000000000000000000000000000000000000000000
u0u00000u00u000000000000000000000000000000u00000000000000000000000000u000000000000000000000000000000000000000000000000uu00u000000000000000000000000000uu0u0000u000000uu0u00uu00u00u00u000u0u00u00u000000uuuuu0u00u0u000u00u0uuuu00u00u0u0u0u0uuu00u00uu000000000000000000000000
u0000u00000u0u0000u00000uu00u000u000u00u00u0uu0uuu00u0u00u00000000000u00u0uu00u0000000u000uu00u00000000000000000000000000000000000000000000000000000000000000000000000000000000000000000000000000000000000000000000000000000000000000000000000000000000000000000000000000000000
u0000u000u0u00000uuu0u0uuu0u0uu00000uuuu00u00uu00000000uu00000u00000u0u0000uu0000000u00u000000uu0u0uuuu00u0u0u000u0u0uuu0u0uuuu00000uu0uu0u000u000000u0u00uu00000u000u00u000000000000000000000000000000000000000000000000000000000000000000000000000000000000000000000000000000
00000000000000000000000000u0000000000000000000000000000000u0000000000000000000000000000000000000000000000000000000000000000000000000000000000uu00u00000000u00000000000000000000000000000000000000000000000000000000000000000000000000000000000000000000000000000000000000000000
00u000000u0u0u0uuu000000u00u00u00000000u00u00u000000000000000u00000000000000000000000000000000000000000000000000000000000000000000000000000000000000000000C00uC000000000C0CCC00C00C0CuC00u0u0uu00u0000u0A0CCC0CC0Cu0C00CCCCCCCCC0CC00CC0CC0u0uuu00uu0AA0A000C00C0C0C0CCC000C000
000000000000000000000000000000000000000000000000000000000000000000000000000000000000000000A0u000000000000000000000C00000000000000000000u000u00A00u000000000000000000C00000000000000000000000000000u0000000000000000000000000000000000000000000000000000000000000000000000000000
00000000000000000000000000000000000000000000C0u00000000000u000000000000000u000000000000000u0u00000000000u0uuu00u0000000u000000u00000000u000000C00u000C00000000C0000C00000000000000000u0000000u000uu00uu0u00000u0000000u0000000000000000000000000CC00000000000000000000u000u0000
00000000000000000000000000000000000000000000000000000000000000000000000000000000000000000000000000000000000000000000C0000000C00000C00000000000000000C00u00000000000u00000000000u0000000000000000000000000000u0000000u00000uu000000000000000000000u0000000u0u00u000000000uu00000
00000000000000000000000000000000000000000000000000000C00000000C000000000000000000000000000000000000CuuCu0C0C0C000C0CCCCCCC0000u00000000u00000000000000000C0C0CC0000C0000C0u0000C000000000u0u0uu00u000000Au0uu0u00000u00u00u0uuuA0AAA0u0AAA0C0C0000000C00000000000C0C00C0000C000
uuu0uu00u00u000uu00000000000000000000000000000000000000000000000000000000000000000000000000000000000000000000000000000000000000000000000000000000000000000000000000000000000000000000000000000000u00000000000000000000000000000000000000000000000000000000000000000000000000000
00000000000000000000000000000000000000000000000000000000u0000000u0CC00uu0000C000uuuu00uu000000uu0u00u0000uu00u000A0u0C0C00CCCCC000000C0CCC00C0CCC0CC0C0uu00000u00u0u0uuuuuuuuuuu00A0Au000C0CC00C0C0CCC000C0C00CC000CCC0C000u0uuuu0u00uuuu00u0uu0000u0uuuu0u0CC0C0CC00C0C0000000
0000000000000000000000000000000000000000000000000000Cu0u000000CCCCCCC00C0000C000u000u00u000000u0u0u00uuuu00u0uu00u0u00uu000000u000000000u0u0u0uu0u000uuu0u0u00u0000A0A0CC0CCC00CuC00CCC00000C0000C000C000uu000uu0000u0uu0000uuu00uu00uu0AA000C0CC000CC00000000000CC00C0C000000C
0000000000000000000000000000000000000000000000000000000000000000000000000000000000000000000000000000000000000000000000000000000000000000000000000000000000000000000000000000000000000000000000000uu0000000000000000000000000000000000000000000000000000000000000000000000000000
uu0000000u0u00000uu000uuuu0u00u00000uu0uu0u000u0000uu00u000000u000uC00C00000C000u0u00u0uu00000uu0uuu00000u0u0u000A0uCCCC0CCCuCC00000CC0CC000C0CCC0CC0Cu0u0u000000u0u0u0uuuuuuu0A0Au00uA0C00C00C0000Cu0C00CCCC0CC000C0C0C000uuuuuu0u00u0uuu0u0uuu000u000u00u0u0000uuu0u0u0u0u000
0000000000000000000000000000000000000000000000000000000000000000000000C00000C0000000uuuCu0C000CC0C0u0uuu0u0u0u000u0A0C00C0CCCCC000C00000000000000000000000000000000000000000000000000000000000000000000000000000000000000000000000000000000000000000000000000000000000000000000
0000000000000000000000000000000000000000000000000000000000000000000000000000000000000000000000000000000000000000000000000000000000000000000000000000000000000000000000000000000000A00A0A00u000uu0u0000000uu0u00000u0000A00A0C00CC000000CC0C000000C00000CCC00u0u0u00u000uuu00uuu
00000000000000000000000000000000000000000000C00000000000000uuu0000000u000000000000000000000Cu0000000000u0000000u000u00000000000000000000C00000CCCC000C000CCC00C00C0CCuu0000000u0u000000000000u000u0u0u00u00000u0000000A000000000000000000000000000000000C0C000000000000000u0000
000000000000000000000000000000000000000000000000000000000000000000000000000000000000000000C00000000000000000000000000000000000000000000000000000000000000uu00000000000000000000000000000000000000u000000A0000000000000000000000000000000000000000000000000000000000000000000000
0000000000000000000000000000000000000000000000000000000000000000000000000000000000000000000000000000000000000000000C00000000000000000000u00u0uu0uA000A00000000C0000C0C000000000000000000000000000uu00000u00000u0000000A00000000000000000000000000000uu00u00000000000000000A0000
00000000000000000000000000000000000000000000000000000000000000000000000000000000000000000000000000000000000000000000000000000000000000000000000000000000000000000000000000000000000000C0000000000000000000000000000000000000000000000000000000000000000000000000000000000000000
00000000000000000000000000000000000000000000000000000000000000000000000000000000000000000CuCu00000000000000000000000000000u00000000000000000000uuu000u000uuuu0uu0u000uu00000u0u0u000000000000000C00CCCC0C000000C0C00000000000u000uu000000000000000000u00A0000000000000000CC0000
000000000000000000000000000000000000000000000000000000000000000000000000000000000000000000000000000000000000000000000000000000000000000000000000000000000000000000000000000000000000000000000000000000000000000000000000000000000000000000000uu00000000000000000000000000000000
0000000000000000000000000000000000000000000000000000000000000000000000000000000000000000000000000000000000000000A000000000000000000u000u000000u00u000u0000uu00u00u00uu00000000A0A00000A00000C0C000C00000C0000000000000C0000000000u000000000000000C000CCCC0C00C000C0000C00CC0000
00000000000000000000000000000000000000000000000000000000000000000000000000000000000000000000000000000000000000000000000000000000000000000000000000000000000000000000000000000000000000000000000000000000A0000000000000000000000000000000000000000000000000000000000000000000000
00000000000000000000000000000000000000000000000000000000000000000000000000000000000000000000000000000000000000000000000000000000000000000000000000000000C0000000000C0000CCCCC00C0Cu00C0Cu00000uu0u00000000u0u00u0000A00u00ACu00u0000000uuuu0000000000u00AA00C000C00C000C0C0u0C0
00000000000000000000000000000000000000000000000000000000000000000000000000000000000000000000u0000000000000000000000000000000000000000000000000u00u000000000000u00u000u00000000u000000000000000000A0000000000000uuu0000u00000000000000000000000000000000000000000000000000000000
0000000000000000000000000000000000000000000000000000000000000000000000000000000000000000000000000000000000000000000000000000000000000000000000000000000000000000000000u000000000000000A00000000C0CCCC0000000000000C0000C00000000000000000000000000000C00000000000C0000C00C0C000
000000000000000000000000000000000000000000000000000000000000000000000000000000000000000000000000000000000000000000CC00000000000000000000u00000u000000000000000000000C00000000000000000000000000000u00000u00000u0000000A00000000000000000000000000000000000000000000000000000000
00000000000000000000000000000000000000000000000000000000000000000000000000000000000000000CC0u00000000000uu000uuAA00u000000000000000u000000C000C0CC00000000uuuuu0AAAAA000000C000C0CC0C0C0000000000CC0CCC000u00uuu0uu00u0u0uu00u00000uA0A0A0000000CC00C0CC00CC0C00000000C00CC0000
00000000000000000000000000000000000000000000000000000000000000000000000000000000000000000000000000000000000000000000000000000000000000000000000000000000000000000A000ACCC0CCCCCC00C0CCC00C0000u000CCCCC0C0uu0uu00uuu0AuA0AA000000000C0000000C000C000CC00C0000000000000000000000
000000000000000000000000000000000000000000000000000000000000000000000000000000000000000000000000000000000000000000C000000000000000000000u0000uu00u000000000000CCCC00C00000000000000000000000000C00C000000000000000000CC0000000000u0000u0A000000000000000000000000000C0000000000
0000000000000000000000000000000000000000C0C00uuC0C0000u0u000000000000u00uuuuu000000u00uuu0u00u00A000000000000C0CuCC00000u00000u0000000uuu0u0uu00uu0000000C00CCCCCC00000uu00uuu0u000uu0u00u0000u000uuuuu0u00u000000u00uu0u0000000u0u00u0000000000u000uu00u0u000000u00uu0000u0000
0000000000000000000000000000000000000000000000000000000000000000000000000000000000000000000000000000C0000C00000000CC0000000000000000000000u0uuuu0A000A00000000C00C000CC0000C00000000C0000000u0000uu00A00A0CC00CC00C0C00CCC0000000000000000000uu00000000000000000000000000000000
000000000000000000000000000000000000000000000000000000000000000000000000000000000000000000000000000000000000000Auu000CCCC0CCCCC000C0CC0CC00C00CCCCC00C0uuuuuuu00000u0uu000uuu0u0u0A0AAA00000u0C00uCCC000CCCC00CC0000C00CCCCuuu0u0uu00uA00A0C0uCC00CC0CCC00C0CC000CC0C0C00CC00C0
000000000000000000000000000000000000000000000000000000000000000000000000000000000000000000000000000000000000000000000000000000000000000000000000000000000000000000000000000000000000000000000000000000000000000000000A0A0AA0uu00000uuu0u000000000000A000A0AA0C000000000000C00C0
000000000000000000000000000000000000000000000000000000000000000000000000000000000000000000000000000000000000000000000000000000000000000000000000000000000000000000000000000000000000000000000000000000000000000000A0A000000CCCCCu0C00C0CC00C0CCC00CC0C00C000uu0000uu0000u000000
00000000000000000000000000000000000000000000000000000000000000000000000000000000000000000000000000000000000000000000000000000000000000000000000000000A0000000000000000000000000000000000000000000000000000000000000000000000000000000000000000000000000000000000000000000000000
00000000000000000000000000000000000000000000000000000000000000000000000000000000000000000000000000000000000000000000000000000000000000000000000000000000000000000000000000000000000000000000000000000000000000000000000000000u00000uu000000000000000000000000000000000000000000
0000000000000000000000000000000000000000000000000000000000000000000000000000000000000000000000000000000000000000000000000000000000000000000000000000000000000000000000000000000000000000000000000000000000000000000000A00000000000000000000000000000000000000000000000000000000
0000000000000000000000000000000000000000000000000000000000000000000000000000000000000000000000000000000000000000000000000000000000000000000000000000000000000000000000000000000000000000000000000000000000000000000000000000000000000000000000000C00CC00000C0000000000000000000
000000000000000000000000000000000000000000000000000000000000000000000000000000000000000000000000000000000000000000000000000000000000000000000000000000000000000000000000000000000000000000000000000000000000000000000000000000000000000000000000000000000000000000uu0u0u0u0A000
000000000000000000000000000000000000000000000000000000000000000000000000000000000000000000000000000000000000000000000000000000000000000000000000000000000000000000000000000000000000000000000000000000000000000000000000000000000000000000000000000000000000CC0C0CCC0CCC0C0C000
00000000000000000000000000000000000000000000000000000000000000000000000000000000000000000000000000000000000000000000000000000000000000000000000000000000000000000000000000000000000000000000000000000000000000000000000000000000000000000000000000000000A00000000000000000C0000
0000000000000000000000000000000000000000000000000000000000000000000000000000000000000000000000000000000000000000000000000000000000000000000000000000000000000000000000000000000000A0uAA00000000C00CCC0000000000000C0000C0000000uu0uuuuu0uu00000u000u0AA000000000000000000000000
000000000000000000000000000000000000000000000000000000000000000000000000000000000000000000000000000000000000000000000000000000000000000000000000000000000CCC0CC00C0C00C0C0CC000uCCu000C0000000000uu0u000u00u00u00u0uu0u0000000u00uu00uuAAA0C0C0C00000C0000C00C0000Cu00CC0C0C0C0
0000000000000000000000000000000000000000000000000000000000000000000000000000000000000000000CC000000000000000000000000000000000000000000000000CC000000C00000000000C0CC0000000000000000000000000000uuu0000u000000u00000uu000000000000000000000000000000000C0C000000000000000C0000
0000000000000000000000000000000000000000000000000000000000000000000000000000000000000000000000000000000000000000000000000000000000000000000000000000000000000000000000000000000000000000000000000000000000000000000000000000000000000000000000000000CC0000CC0000000000000uu00A0
00000000000000000000000000000000000000000000000000000000000000000000000000000000000000000000000000000000000000000000000000000000000000000000000000000000000000000000000000000000000000000000000000000000A0000000000000000000000000000000000000000000000000000000000000000000000
000000000000000000000000000000000000000000000000000000000000000000000000000000000000000000000000000000000000000000000000000000000000000000000000000000000000000000000000000000000000000000000000000000000000000000000000000000000000000000000000000000000000000u0u0u0u0u0A0AAu0
000000000000000000000000000000000000000000000000000000000000000000000000000000000000000000000000000000000000000000000000000000000000000000000000000000000CuCCCC0000C0000000000000000000000000000uu000uu0u000000000000000000000000000000000000uu00000000000000000000000000000000
00000000000000000000000000000000000000000000000000000000000000000000000000000000000000000000000000000000000000000000000000000000000000000000000000000000000000000000000000000000000000000000000000000000000000000000000000000000000000000000000000000000000A00000000000000C00C0
